# Supplementary material for: Close 3D proximity of evolutionary breakpoints argues for the notion of spatial synteny
Source: BMC Genomics. 2011 Jun 10;12:303. doi: 10.1186/1471-2164-12-303 (PMC3132170; doi:10.1186/1471-2164-12-303)
Supplement: Additional file 2 — Breakpoint pair coordinates. Plain text file containing all breakpoint pair coordinates on the human genome. Coordinates correspond to human assembly of November 2005 (NCBI36 or hg18). Additional columns indicate their evolutionary origin (human, mouse or unknown), their type (R for reciprocal and NR for non-reciprocal) and if the pair was used in the present analysis (yes or no). [file 1471-2164-12-303-S2.TXT]

chr1	inf1	sup1	chr2	inf2	sup2	origin	type	kept
chr1	58785355	58892941	chr1	67382632	67402978	mouse	NR	yes
chr1	58785355	58892941	chr9	27290620	27315091	mouse	NR	yes
chr1	93607928	93677746	chr4	1	523317	unknown	NR	yes
chr1	120413799	144124628	chr1	144656553	144722383	human	NR	no
chr1	120413799	144124628	chr1	148077734	148099413	unknown	NR	no
chr1	144656553	144722383	chr1	145953531	147665330	human	NR	yes
chr1	156592538	156634975	chr1	238151283	238287889	unknown	NR	yes
chr1	156592538	156634975	chr4	151116069	151185940	unknown	NR	yes
chr1	204189292	204242399	chr1	204497959	204549156	human	R	yes
chr1	205600855	205642563	chr2	138362345	138434269	mouse	NR	yes
chr1	222478880	222480421	chr1	224044821	224063029	mouse	R	yes
chr1	225711351	225986377	chr1	245192247	245267244	unknown	R	yes
chr1	226769824	226920064	chr1	246150920	246912230	unknown	NR	yes
chr1	226769824	226920064	chr16	88616509	88822254	unknown	NR	yes
chr1	233383355	233396292	chr7	43572456	43872670	unknown	NR	yes
chr1	233383355	233396292	chr10	35223820	35324108	mouse	NR	yes
chr1	238151283	238287889	chr10	1	290577	unknown	NR	yes
chr1	245761532	245877876	chr15	78055834	78073007	unknown	NR	yes
chr1	245968602	246071811	chr1	246150920	246912230	unknown	NR	yes
chr1	245968602	246071811	chr11	89072023	89458490	unknown	NR	yes
chr2	9195770	9200902	chr2	10202313	10216073	mouse	R	yes
chr2	26215448	26247971	chr7	156902967	156918407	mouse	NR	yes
chr2	28877967	28887830	chr22	30331379	30352118	mouse	NR	yes
chr2	53199181	53736495	chr5	172657470	172668403	mouse	NR	yes
chr2	68547898	68548072	chr3	130016371	130110458	unknown	NR	yes
chr2	68547898	68548072	chr7	55285426	55829443	unknown	NR	yes
chr2	70876325	70885952	chr2	73854911	73863241	mouse	R	yes
chr2	71166744	71187986	chr2	71231122	71259215	unknown	NR	yes
chr2	71231122	71259215	chr15	28924094	28978979	unknown	NR	yes
chr2	94930952	95006258	chr2	109817924	110193854	unknown	NR	no
chr2	94930952	95006258	chr1	67382632	67402978	unknown	NR	no
chr2	96404341	96515002	chr2	128503120	128537260	unknown	NR	yes
chr2	96404341	96515002	chr15	49085437	49136980	unknown	NR	yes
chr2	106322949	106750156	chr13	101952790	102033165	mouse	NR	yes
chr2	108370327	108431970	chr3	20206776	22398316	mouse	NR	yes
chr2	108370327	108431970	chr6	123193011	123239123	mouse	NR	yes
chr2	109817924	110193854	chr10	74532979	74540171	unknown	NR	yes
chr2	113366479	113386772	chr2	138362345	138434269	mouse	NR	yes
chr2	113366479	113386772	chr20	1395825	1450207	mouse	NR	yes
chr2	113853915	114146211	chr2	131627498	132854860	unknown	NR	yes
chr2	113853915	114146211	chr9	139892062	140273252	unknown	NR	yes
chr2	126751315	126902628	chr5	110090921	110308025	mouse	NR	yes
chr2	130384475	130812954	chr2	131627498	132854860	unknown	NR	yes
chr2	130384475	130812954	chr6	55892537	56331870	unknown	NR	yes
chr2	139261611	139647372	chr10	27197006	27392891	unknown	NR	yes
chr2	139261611	139647372	chr9	126991017	127002572	mouse	NR	yes
chr2	188103575	188290124	chr11	57510350	57555011	mouse	NR	yes
chr2	188103575	188290124	chr13	102331916	102358917	mouse	NR	yes
chr2	190212376	190238831	chr2	196297263	196695528	mouse	R	yes
chr3	12858928	12914377	chr3	126826150	127207808	unknown	NR	yes
chr3	12858928	12914377	chr3	130521175	130597730	unknown	NR	yes
chr3	15137940	15220229	chr3	52321130	52325101	unknown	NR	yes
chr3	15137940	15220229	chr3	63984529	63993645	unknown	NR	yes
chr3	16293905	16323791	chr6	39410569	39416187	mouse	NR	yes
chr3	16293905	16323791	chr10	51397399	51587610	unknown	NR	yes
chr3	20206776	22398316	chr14	51691071	51758386	mouse	NR	yes
chr3	27683730	27728695	chr3	37236145	37244329	mouse	NR	yes
chr3	27683730	27728695	chr3	63984529	63993645	mouse	NR	yes
chr3	37236145	37244329	chr3	46398265	46421566	mouse	NR	yes
chr3	38138754	38154101	chr3	38345692	38345916	mouse	R	yes
chr3	52321130	52325101	chr3	131096522	131414326	unknown	NR	yes
chr3	57906182	57917363	chr10	80980879	80984918	unknown	NR	yes
chr3	75674795	75948125	chr21	1	14522564	unknown	NR	no
chr3	75674795	75948125	chr3	1	426098	unknown	NR	yes
chr3	126826150	127207808	chr3	199171468	199446827	unknown	NR	yes
chr3	130016371	130110458	chr3	130521175	130597730	unknown	NR	yes
chr3	131096522	131414326	chr10	45615244	45629022	unknown	NR	yes
chr3	149570103	149852824	chr3	179587621	179605690	unknown	NR	yes
chr3	149570103	149852824	chr15	76790262	76830034	unknown	NR	yes
chr3	150477145	150538534	chr8	67478383	67479551	mouse	NR	yes
chr3	150477145	150538534	chr13	33308572	33378326	mouse	NR	yes
chr3	169305449	169339549	chr3	172002739	172026385	mouse	NR	yes
chr3	169305449	169339549	chr4	163378274	163723529	mouse	NR	yes
chr3	172002739	172026385	chr3	179587621	179605690	unknown	NR	yes
chr3	184300847	184324308	chr4	122505828	122695081	mouse	NR	yes
chr3	196807216	196820336	chr3	198823778	198882650	human	R	yes
chr4	1099142	1149336	chr12	132008115	132289534	unknown	NR	yes
chr4	3845577	4235645	chr4	8760151	9383208	human	R	yes
chr4	89300135	89397781	chr7	33069188	33069632	mouse	NR	yes
chr4	89300135	89397781	chr1	89510724	89524248	mouse	NR	yes
chr4	95492122	95503723	chr4	122505828	122695081	mouse	NR	yes
chr4	95492122	95503723	chr1	89510724	89524248	mouse	NR	yes
chr4	120922769	121151725	chr1	68090329	68362499	unknown	NR	yes
chr4	120922769	121151725	chr1	93607928	93677746	unknown	NR	yes
chr4	141410820	141471380	chr13	40152214	40367942	unknown	NR	yes
chr4	163378274	163723529	chr8	18002970	18036423	unknown	NR	yes
chr5	8384000	8980746	chr8	97443005	97481764	mouse	R	yes
chr5	96170108	96214993	chr5	1	271297	unknown	NR	yes
chr5	98413846	98448243	chr2	242440711	242751149	unknown	NR	yes
chr5	98413846	98448243	chr6	170728375	170896992	unknown	NR	yes
chr5	101899197	101914547	chr5	102756311	102787392	mouse	NR	yes
chr5	112324472	112338725	chr5	137252522	137252985	mouse	R	yes
chr5	130391272	130520601	chr5	150338754	150362145	mouse	R	yes
chr5	134101377	134102214	chr5	176972218	177171486	mouse	R	yes
chr5	137118838	137164496	chr5	147604923	147627607	unknown	NR	yes
chr5	137118838	137164496	chr9	85404957	85427873	mouse	NR	yes
chr5	154326315	154326773	chr1	247110828	247199719	unknown	NR	yes
chr5	154326315	154326773	chr5	180596536	180837866	unknown	NR	yes
chr5	172657470	172668403	chr6	33405197	33486032	mouse	NR	yes
chr5	173643549	173683571	chr9	93917548	93977508	unknown	NR	yes
chr5	173643549	173683571	chr16	1	62591	unknown	NR	yes
chr6	20168608	20173203	chr9	96107534	96146825	unknown	NR	yes
chr6	20168608	20173203	chr6	1	296353	unknown	NR	yes
chr6	26265303	26266328	chr6	27883209	27969671	unknown	NR	yes
chr6	26265303	26266328	chr1	145953531	147665330	unknown	NR	yes
chr6	26325670	26355212	chr6	27883209	27969671	unknown	NR	yes
chr6	26325670	26355212	chr1	148077734	148099413	unknown	NR	yes
chr6	29153944	29177626	chr6	49863187	49889631	mouse	NR	yes
chr6	29153944	29177626	chr7	36306782	36490494	mouse	NR	yes
chr6	39166037	39177745	chr14	51320907	51341806	mouse	NR	yes
chr6	39410569	39416187	chr10	74532979	74540171	mouse	NR	yes
chr6	49863187	49889631	chr8	76289049	76360493	mouse	NR	yes
chr6	52712220	52877202	chr6	74017121	74072667	mouse	R	yes
chr6	55892537	56331870	chr15	49729795	49749101	mouse	NR	yes
chr6	86487950	87850109	chr9	27290620	27315091	mouse	NR	yes
chr6	86487950	87850109	chr15	78055834	78073007	mouse	NR	yes
chr6	100351306	100652701	chr6	117154193	117154371	mouse	NR	yes
chr6	100351306	100652701	chr8	62854186	62883980	mouse	NR	yes
chr6	117029826	117044035	chr6	117154193	117154371	mouse	NR	yes
chr6	117029826	117044035	chr6	123193011	123239123	mouse	NR	yes
chr6	159379388	160023023	chr6	167336429	167488584	mouse	R	yes
chr7	2536217	2537910	chr7	2670962	2684925	human	R	yes
chr7	5853708	5860443	chr7	6738121	7006743	human	NR	yes
chr7	5853708	5860443	chr7	97340687	97436245	human	NR	yes
chr7	6738121	7006743	chr7	97340687	97436245	human	NR	yes
chr7	12503318	12528127	chr7	111923383	111926166	mouse	R	yes
chr7	19715336	19727727	chr7	104983018	104997554	mouse	NR	yes
chr7	22560772	22818089	chr7	104983018	104997554	mouse	NR	yes
chr7	22560772	22818089	chr7	156902967	156918407	mouse	NR	yes
chr7	23216827	23219075	chr7	150183620	150219401	mouse	R	yes
chr7	36306782	36490494	chr11	133707016	134452384	unknown	NR	yes
chr7	55285426	55829443	chr12	130902515	130945061	unknown	NR	yes
chr7	66341325	66445534	chr7	71966654	72033658	human	NR	yes
chr7	66341325	66445534	chr7	74714806	74841501	human	NR	yes
chr7	71966654	72033658	chr7	74714806	74841501	human	NR	yes
chr7	76530207	76540191	chr7	102118180	102176667	human	R	yes
chr7	91317011	91358903	chr7	91602601	91629990	mouse	R	yes
chr7	99085561	99307849	chr7	99789931	99791794	mouse	NR	yes
chr7	99085561	99307849	chr13	25547238	25682895	mouse	NR	yes
chr7	99789931	99791794	chr7	1	795716	unknown	NR	yes
chr7	107559422	107559443	chr14	24219800	24227009	mouse	NR	yes
chr7	107559422	107559443	chr2	1	36385	unknown	NR	yes
chr8	7819970	8146187	chr8	12307111	12623445	unknown	NR	yes
chr8	7819970	8146187	chr13	51253481	51285044	unknown	NR	yes
chr8	9680491	9707683	chr8	29207119	29246386	human	R	yes
chr8	12307111	12623445	chr13	51253481	51285044	unknown	NR	yes
chr8	18002970	18036423	chr4	191098968	191263063	unknown	NR	yes
chr8	20222218	20230865	chr13	48697047	48719992	mouse	NR	yes
chr8	36796490	36835701	chr8	42776099	42810909	mouse	R	yes
chr8	38044575	38082083	chr8	42614070	42666834	mouse	NR	yes
chr8	38044575	38082083	chr8	43178083	48354831	unknown	NR	no
chr8	42614070	42666834	chr13	51631923	51637163	unknown	NR	yes
chr8	43178083	48354831	chr12	32946029	33008750	unknown	NR	no
chr8	50027626	50874498	chr8	67478383	67479551	mouse	NR	yes
chr8	62854186	62883980	chr8	97305511	97315197	mouse	NR	yes
chr8	64180462	64238598	chr8	87124388	87126480	mouse	R	yes
chr8	97305511	97315197	chr9	99001489	99077716	unknown	NR	yes
chr9	6655206	6733136	chr9	85404957	85427873	mouse	NR	yes
chr9	6655206	6733136	chr10	54210089	54820961	mouse	NR	yes
chr9	38477403	42669407	chr9	99001489	99077716	unknown	NR	yes
chr9	38477403	42669407	chr9	1	455255	unknown	NR	yes
chr9	81967185	82183342	chr9	122528371	122565899	mouse	NR	yes
chr9	81967185	82183342	chr11	57510350	57555011	mouse	NR	yes
chr9	89671209	89687070	chr9	93917548	93977508	unknown	NR	yes
chr9	89671209	89687070	chr9	96107534	96146825	unknown	NR	yes
chr9	122528371	122565899	chr9	126991017	127002572	mouse	NR	yes
chr9	130094738	130096606	chr9	133396386	133410640	mouse	R	yes
chr9	135029464	135071515	chr9	137535908	137544876	unknown	NR	yes
chr9	135029464	135071515	chr9	138741165	138753749	unknown	NR	yes
chr9	137535908	137544876	chr9	138741165	138753749	unknown	NR	yes
chr9	139098174	139100223	chr9	139128988	139142659	unknown	R	yes
chr10	5905617	5955569	chr10	15496084	15509956	mouse	R	yes
chr10	27197006	27392891	chr10	27571247	27699941	unknown	NR	yes
chr10	27571247	27699941	chr10	32727047	32775097	unknown	NR	yes
chr10	28953573	29776916	chr10	30965802	30967589	unknown	NR	yes
chr10	28953573	29776916	chr10	37962643	38008979	unknown	NR	yes
chr10	30965802	30967589	chr10	35223820	35324108	unknown	NR	yes
chr10	37962643	38008979	chr10	38306487	42447395	unknown	NR	no
chr10	38306487	42447395	chr12	2723194	2730369	unknown	NR	no
chr10	45615244	45629022	chr10	88966291	88987177	unknown	NR	yes
chr10	51397399	51587610	chr10	88966291	88987177	unknown	NR	yes
chr10	80980879	80984918	chr10	81699557	82011547	unknown	NR	yes
chr10	81699557	82011547	chr14	51691071	51758386	unknown	NR	yes
chr10	135190857	135374737	chr11	1	197428	unknown	R	no
chr11	3211019	3582109	chr11	70890623	71304689	human	R	yes
chr11	26111424	26166809	chr15	1	20425331	unknown	NR	no
chr11	26111424	26166809	chr15	100284711	100338915	unknown	NR	yes
chr11	106941831	106958073	chr15	49085437	49136980	mouse	NR	yes
chr12	260274	262811	chr22	1	15971387	unknown	NR	no
chr12	2723194	2730369	chr12	9194497	9529780	unknown	NR	yes
chr12	7617534	7693327	chr12	8597072	8620893	human	R	yes
chr12	9194497	9529780	chr12	1	157881	unknown	NR	yes
chr12	32946029	33008750	chr22	49410316	49591432	unknown	NR	yes
chr12	53968931	54001672	chr12	54157771	54325592	unknown	R	yes
chr12	108970810	108973177	chr12	120006608	120031873	human	R	yes
chr13	22268436	22559479	chr13	49059193	49092239	mouse	R	yes
chr13	23794356	24085816	chr13	24409899	24497719	unknown	NR	yes
chr13	23794356	24085816	chr14	24219800	24227009	unknown	NR	yes
chr13	24409899	24497719	chr13	1	19144638	unknown	NR	no
chr13	25547238	25682895	chr13	48697047	48719992	mouse	NR	yes
chr13	40152214	40367942	chr13	51948586	52124135	unknown	NR	yes
chr13	51631923	51637163	chr13	51948586	52124135	unknown	NR	yes
chr13	113373978	113474932	chr13	113651862	113761288	human	R	yes
chr13	114098090	114127980	chr8	1	409871	unknown	R	no
chr14	19681747	19713014	chr14	57699648	57736366	unknown	NR	yes
chr14	19681747	19713014	chr14	1	19286368	unknown	NR	no
chr14	51320907	51341806	chr14	57699648	57736366	mouse	NR	yes
chr14	105063998	106360585	chr7	158513628	158821424	unknown	R	no
chr15	21233389	21357543	chr15	28924094	28978979	unknown	NR	yes
chr15	21233389	21357543	chr15	30404394	30484607	unknown	NR	yes
chr15	30404394	30484607	chr15	32454330	32779284	unknown	NR	yes
chr15	49729795	49749101	chr15	75954839	76167272	unknown	NR	yes
chr15	73815793	73878650	chr15	75954839	76167272	unknown	NR	yes
chr15	73815793	73878650	chr15	76790262	76830034	unknown	NR	yes
chr15	80364605	80608178	chr15	82539935	82942957	human	NR	yes
chr15	80364605	80608178	chr15	83484075	83574629	human	NR	yes
chr15	82539935	82942957	chr15	88616620	88659848	human	NR	yes
chr15	89366917	89394063	chr15	83484075	83574629	human	NR	yes
chr15	89366917	89394063	chr15	88616620	88659848	human	NR	yes
chr15	96895254	96897909	chr15	97383352	97385936	human	R	yes
chr15	100083394	100153824	chr2	71166744	71187986	unknown	NR	yes
chr15	100083394	100153824	chr15	32454330	32779284	unknown	NR	yes
chr16	158656	175727	chr5	171864748	171880795	mouse	R	yes
chr16	2711227	2742085	chr16	2858327	2872127	human	R	yes
chr16	3174625	3194201	chr19	58699451	58795361	mouse	R	yes
chr16	16223204	16482459	chr8	50027626	50874498	mouse	NR	yes
chr16	16223204	16482459	chr11	17316589	17360062	mouse	NR	yes
chr16	18888460	18917622	chr16	19273474	19352589	human	R	yes
chr16	21258714	21477985	chr16	21715022	21857176	unknown	NR	yes
chr16	21258714	21477985	chr16	22339549	22465068	unknown	NR	yes
chr16	21715022	21857176	chr16	22339549	22465068	unknown	NR	yes
chr16	28247026	28298497	chr16	28534382	28630190	human	NR	yes
chr16	28247026	28298497	chr16	28938450	29568508	human	NR	yes
chr16	28534382	28630190	chr16	30125098	30265352	human	NR	yes
chr16	28938450	29568508	chr16	30125098	30265352	human	NR	yes
chr16	31428250	34181887	chr19	12553117	12599720	unknown	NR	yes
chr16	31428250	34181887	chr10	121209498	121215108	unknown	NR	yes
chr16	68533580	68541409	chr16	72912653	72923806	human	R	yes
chr17	1183797	1193854	chr17	25877923	26082504	human	NR	yes
chr17	1183797	1193854	chr17	1	202576	unknown	NR	yes
chr17	4478791	4479735	chr17	6688531	6735632	human	R	yes
chr17	15566379	15672327	chr17	16498158	16700748	unknown	NR	yes
chr17	15566379	15672327	chr17	20803592	20970649	unknown	NR	yes
chr17	16498158	16700748	chr1	245761532	245877876	unknown	NR	yes
chr17	18207693	18698183	chr17	19599285	19615215	mouse	NR	yes
chr17	18207693	18698183	chr17	20803592	20970649	unknown	NR	yes
chr17	19599285	19615215	chr17	22359227	22549778	unknown	NR	yes
chr17	22359227	22549778	chr17	26350379	26402961	unknown	NR	yes
chr17	25877923	26082504	chr17	27352346	27485591	human	NR	yes
chr17	26350379	26402961	chr17	27352346	27485591	human	NR	yes
chr17	31669069	31891356	chr17	33269077	33425739	human	NR	yes
chr17	31669069	31891356	chr17	55400303	55559999	human	NR	yes
chr17	33269077	33425739	chr17	42873197	42915342	unknown	NR	yes
chr17	41032425	41062530	chr17	41663191	41781181	unknown	NR	yes
chr17	41032425	41062530	chr17	42505591	42507315	unknown	NR	yes
chr17	41663191	41781181	chr17	42505591	42507315	unknown	NR	yes
chr17	42873197	42915342	chr17	57657793	57730610	unknown	NR	yes
chr17	55400303	55559999	chr17	57657793	57730610	unknown	NR	yes
chr17	60185231	60379382	chr17	63622285	63735803	human	R	yes
chr18	589203	2524402	chr2	28877967	28887830	mouse	NR	yes
chr18	589203	2524402	chr10	35550302	35660963	mouse	NR	yes
chr18	9962542	10192664	chr5	110090921	110308025	mouse	NR	yes
chr18	9962542	10192664	chr5	147604923	147627607	unknown	NR	yes
chr18	11513330	11581448	chr18	52395818	52419000	mouse	NR	yes
chr18	11513330	11581448	chr18	56424286	56484839	mouse	NR	yes
chr18	13926948	16782802	chr18	52395818	52419000	unknown	NR	no
chr18	13926948	16782802	chr18	1	258059	unknown	NR	no
chr18	39327878	39609917	chr2	128503120	128537260	unknown	NR	yes
chr18	39327878	39609917	chr18	76016114	76117153	unknown	NR	yes
chr18	56424286	56484839	chr5	101899197	101914547	mouse	NR	yes
chr18	64099621	64490896	chr2	126751315	126902628	mouse	NR	yes
chr19	2764335	2785256	chr19	4124052	4125591	mouse	R	yes
chr19	4175506	4180267	chr2	106322949	106750156	mouse	NR	yes
chr19	4175506	4180267	chr12	102865880	102875053	mouse	NR	yes
chr19	5729531	5733956	chr19	5938560	5944521	mouse	R	yes
chr19	6922354	7063184	chr5	102756311	102787392	unknown	NR	yes
chr19	8233490	8272688	chr6	33405197	33486032	mouse	NR	yes
chr19	8233490	8272688	chr13	102331916	102358917	mouse	NR	yes
chr19	8703300	8780010	chr19	15970856	16014725	unknown	NR	yes
chr19	8703300	8780010	chr11	89072023	89458490	unknown	NR	yes
chr19	12553117	12599720	chr7	33069188	33069632	mouse	NR	yes
chr19	14544009	14772007	chr4	141410820	141471380	mouse	NR	yes
chr19	14544009	14772007	chr19	1	242435	unknown	NR	yes
chr19	15129165	15131302	chr21	43940554	44018207	mouse	R	yes
chr19	15970856	16014725	chr19	17660189	17719290	mouse	NR	yes
chr19	16869556	17021850	chr19	17819884	17831478	mouse	NR	yes
chr19	16869556	17021850	chr22	31802397	31988333	mouse	NR	yes
chr19	17660189	17719290	chr19	17819884	17831478	mouse	NR	yes
chr19	19635826	19649661	chr19	56841795	56870366	unknown	NR	yes
chr19	19635826	19649661	chr8	20222218	20230865	unknown	NR	yes
chr19	41421468	41521587	chr19	41904063	42815229	unknown	R	yes
chr19	46641969	46992374	chr19	47707470	48542234	mouse	R	yes
chr19	53447293	53482996	chr11	17316589	17360062	mouse	NR	yes
chr19	53447293	53482996	chr19	63765097	63806651	unknown	NR	yes
chr19	56841795	56870366	chr5	96170108	96214993	mouse	NR	yes
chr19	61517602	61586543	chr19	61665617	61713476	human	R	yes
chr19	62335106	62745020	chr19	63118303	63160843	unknown	NR	yes
chr19	62335106	62745020	chr19	63206048	63271640	unknown	NR	yes
chr19	63118303	63160843	chr19	63206048	63271640	unknown	NR	yes
chr20	1395825	1450207	chr20	25554621	29308617	unknown	NR	no
chr20	25554621	29308617	chr20	1	25296	unknown	NR	no
chr21	42311158	42363953	chr6	39166037	39177745	mouse	NR	yes
chr22	17231751	17390382	chr22	18687527	18858110	unknown	NR	yes
chr22	17231751	17390382	chr12	260274	262811	unknown	NR	yes
chr22	17554977	17698100	chr22	18687527	18858110	unknown	NR	yes
chr22	17554977	17698100	chr3	184300847	184324308	mouse	NR	yes
chr22	19311300	19386335	chr22	19729342	20053511	unknown	R	yes
chr22	21595316	21725329	chr10	54210089	54820961	unknown	NR	yes
chr22	21595316	21725329	chr12	32428702	32443872	unknown	NR	yes
chr22	21997648	22140530	chr22	22975471	22982772	unknown	NR	yes
chr22	21997648	22140530	chr21	46879955	46944323	unknown	NR	yes
chr22	22975471	22982772	chr22	23361505	23532066	human	NR	yes
chr22	23361505	23532066	chr12	106701066	106849488	human	NR	yes
chr22	27486284	27498592	chr7	43572456	43872670	unknown	NR	yes
chr22	27486284	27498592	chr12	130902515	130945061	mouse	NR	yes
chr22	30981416	31113300	chr4	1099142	1149336	unknown	NR	yes
chr22	30981416	31113300	chr12	106701066	106849488	unknown	NR	yes
chr22	31802397	31988333	chr12	102865880	102875053	mouse	NR	yes
chr22	34282201	34292898	chr4	151116069	151185940	mouse	NR	yes
chr22	34282201	34292898	chr8	146248630	146274826	unknown	NR	yes
chrX	9896764	10375592	chrX	51476519	52933851	mouse	R	no
chrX	23759514	23760231	chrX	57180682	57620686	mouse	R	no
chrX	36893890	37255030	chrX	47811219	48155769	mouse	NR	no
chrX	36893890	37255030	chrX	154140721	154913754	unknown	NR	no
chrX	47811219	48155769	chrX	114660698	114866770	mouse	NR	no
chrX	55204737	55493839	chrX	55566261	55573825	mouse	NR	no
chrX	55204737	55493839	chrX	114660698	114866770	mouse	NR	no
chrX	55566261	55573825	chrX	1	9694005	unknown	NR	no
chrX	118871911	118887485	chrX	118964983	119009599	unknown	R	no
